# Supplementary material for: Heterochirality results from reduction of maternal diaph expression in a terrestrial pulmonate snail
Source: Zoological Lett. 2019 Jan 10;5:2. doi: 10.1186/s40851-018-0120-0 (PMC6329061; doi:10.1186/s40851-018-0120-0)
Supplement: Supplementary file 2 — Table S1. RNA-seq reads by Hiseq4000 of Bradybaena similaris. (XLS 9 kb) [file 40851_2018_120_MOESM2_ESM.xls]

## Sheet: Bsi
Table S1. RNA-seq reads by Hiseq4000 of Bradybaena similaris.
(A) Raw reads
Sample IDs		total read number	total read length	total read number	total read length
Bsi_egg_wild1_S1	wild	24192382	7046413017	111478823	32275811488
Bsi_egg_wild2_S2	wild	27239716	7918237593
Bsi_DG_wild_S5	wild	30075674	8756642005
Bsi_Juvenile_wild_S7	wild	29971051	8554518873
Bsi_egg_Mut1_S3	mutant	30957316	8980328908	138138032	40075916419
Bsi_egg_Mut2_S4	mutant	39046157	11287194103
Bsi_DG_Mut_S6	mutant	31158448	9078530917
Bsi_Juvenile_Mut_S8	mutant	36976111	10729862491
(B) Trinity result
	Wild egg	Mutant egg
total read length	57812738	61910174
total reads number	112582	122381
N50	620	608
Longest	10021	9320
	wild1 egg	wild2 egg	wild DG	wild Juvenile	mutant1 Egg	mutant2 Egg	mutant1 DG	mutant Juvenile
total read length	33463831	38454970	31512240	22576989	37652138	36498276	32881702	36194464
total reads number	78882	87685	75759	60946	87813	85729	81670	91693
N50	451	474	432	369	457	455	415	401
Longest	7736	7582	13307	8055	7109	7767	11345	12174
	wild	mutant	all
total read length	226491558	268534611	345108920
total reads number	362670	444233	590901
N50	902	864	829
Longest	22195	31281	31291
